# Supplementary material for: Within-System Agreement Between Real-Time and Post-Processed Data Using Dynamix from League Optical Tracking (Hawk-Eye) in Professional Football
Source: Sports (Basel). 2026 May 15;14(5):202. doi: 10.3390/sports14050202 (PMC13211446; doi:10.3390/sports14050202)
Supplement: Supplementary file 1 [file sports-14-00202-s001.zip]

Archive with 1 entries (1 files):
- sports-4257849-supplementary.pdf
